# Supplementary material for: Protective function of the voltage-gated potassium channel Kv11.3 in a mouse model of cardiac ischemia/reperfusion injury
Source: PLoS One. 2025 May 7;20(5):e0323428. doi: 10.1371/journal.pone.0323428 (PMC12058134; doi:10.1371/journal.pone.0323428)
Supplement: S1 Table — The binding energy between the Kv channel proteins and NS-1643, estimated by molecular docking, is shown. The protein structures (ID:AF-) have been predicted by AlphaFold2, and the remaining three protein structures have been obtained experimentally and deposited in the Protein Data Bank (PDB). The docking score indicates the binding energy; a score below −7.0 kcal/mol is often used as an indicator of pharmacological activity. The Glide e-Model indicates likelihood, and a score less than 50 kcal/mol is considered realistic. The docking score was calculated using the initial Kv channel protein structure wherein NS-1643 is denoted as the “initial,” whereas the score calculated by re-docking with the most frequent pose during molecular dynamic simulation is denoted as the “induced,” value. (XLSX) [file pone.0323428.s001.xlsx]

## Sheet: Sheet1
Protein	ID	docking style	docking score (kcal/mol)	glide e-Model (kcal/mol)
Kv11.1	AF-A0A090N8Q0-F1	initial	-7.08	-58.1
		induced	-7.94	-71.3
Kv11.2	AF-J9JID4-F1	initial	-6.81	-50.0
		induced	-11.60	-103.7
Kv11.3	AF-A0A087WZQ1-F1	initial	-7.79	-69.3
		induced	-10.19	-89.5
Kv4.2	AF-Q9NZV8-F1	initial	-5.88	-50.0
		induced	-10.77	-98.9
Kv4.3	AF-B7ZKV0-F1	initial	-6.33	-48.4
		induced	-12.33	-109.0
Kv7.1	AF-P51787-F1	initial	-4.71	-41.7
		induced	-11.10	-80.8
Kv11.1_PDB	5VA1	initial	-5.17	-50.7
		induced	-8.46	-80.8
Kv4.2_PDB	7E8E	initial	-5.68	-46.3
		induced	-11.58	-104.0
Kv4.3_PDB	7W3Y	initial	-5.68	-46.3
		induced	-11.20	-102.5
